# Supplementary material for: Genetic Testing as a Source of Information Driving Diagnosis and Therapeutic Plan in a Multidisciplinary Case
Source: Bioengineering (Basel). 2024 Oct 14;11(10):1023. doi: 10.3390/bioengineering11101023 (PMC11505315; doi:10.3390/bioengineering11101023)
Supplement: Supplementary file 1 [file bioengineering-11-01023-s001.zip]

Archive with 1 entries (1 files):
- bioengineering-3241202-supplementary.pdf
